# Supplementary material for: Life Cycle Assessment-Based Comparative Study between High-Yield and “Standard” Bottom-Up Procedures for the Fabrication of Carbon Dots
Source: Materials (Basel). 2022 May 11;15(10):3446. doi: 10.3390/ma15103446 (PMC9145381; doi:10.3390/ma15103446)
Supplement: Supplementary file 1 [file materials-15-03446-s001.zip]

Archive with 1 entries (1 files):
- materials-1680133-supplementary.pdf
